# Supplementary material for: Melatonin Is Neuroprotective in Escherichia coli Meningitis Depending on Intestinal Microbiota
Source: Int J Mol Sci. 2022 Dec 24;24(1):298. doi: 10.3390/ijms24010298 (PMC9820133; doi:10.3390/ijms24010298)
Supplement: Supplementary file 1 [file ijms-24-00298-s001.zip]

Archive with 1 entries (1 files):
- ijms-2095702-supplementary.pdf
